# Supplementary material for: Thought to Be Extinct, but Still Alive Today: The Miocene Genus Primascena Klimaszewsi, 1997 (Hemiptera: Psyllidae) in the Light of Two Extant Species from Brazil
Source: Insects. 2024 May 23;15(6):382. doi: 10.3390/insects15060382 (PMC11203693; doi:10.3390/insects15060382)
Supplement: Supplementary file 1 [file insects-15-00382-s001.zip]

Archive with 1 entries (1 files):
- insects-3007411-supplementary.out
