# Supplementary material for: Thought to Be Extinct, but Still Alive Today: The Miocene Genus Primascena Klimaszewsi, 1997 (Hemiptera: Psyllidae) in the Light of Two Extant Species from Brazil
Source: Insects. 2024 May 23;15(6):382. doi: 10.3390/insects15060382 (PMC11203693; doi:10.3390/insects15060382)
Supplement: Supplementary file 1 [file insects-15-00382-s001.zip › insects-3007411-supplementary.out]

Supplementary File S1.
Aphalaroidinae: character matrix comprising 30 taxa and 40 characters.

                               0    5    10   15   20   25   30   35   
                               |    |    |    |    |    |    |    |    
Acizzia hollisi                0000000000000000000000000000000000000000
Aphalaroida inermis            1000100303000023000000001111000005301000
Aphalaroida lysilomae          1000100303000020000000001111000005301000
Aphalaroida masonici           100010030300002000000000111100??????????
Baccharopelma baccharidis      0121110203200013200002000012100007112000
Baccharopelma dracunculifoliae 0121110203200013200002001012103007112101
Connectopelma dimorpha         0131110300200010210002000010000004112010
Connectopelma liturata         0131110300200010210002000010000000010010
Connectopelma perelegans       0131110000200010210002000010000004112010
Ehrendorferiana austrocedri    0121110103200013200012011410100001001000
Ehrendorferiana fitzroyae      0121210103201013200012011410100001001000
Freysuila caesalpiniae         0121220313210010101212071411200010200010
Freysuila dugesii              0121220212210010101212071411200000212010
Freysuila phorodendri          012122021?2?0010200212071431203004110010
Pachyparia dimorpha            0001100301100000100012000210002001021000
Panisopelma fulvescens         0111110101200003210012040010000000210010
Panisopelma quadrigibbiceps    0111110101200003210012040010000000010010
Primascena empsycha            002100130111010100000018033000??????????
Primascena ruprechtiae         0021001301110101000000180330000006401000
Primascena subita              0021?0??????0?000000??0803??????????????
Prosopidopsylla flava          000110010210002000010100100121112851100?
Prosopidopsylla striata        0001100202100023000001000111210120211000
Russelliana fabianae           0131210300100003200102051110000011011000
Russelliana intermedia         0131210300100003200102051110000011011000
Russelliana solanicola         0131210300100003200102051110000011011000
Sphinia crocea                 0132210200210000201101031102100011111000
Sphinia kageneckiae            0131210200210000201101031102100011011000
Yangus hyalina                 0001000203100020000101010220100010020000
Zonopelma australis            0131210203200010101102011010000003011000
Zonopelma myzodendri           0131210203200010101102011010000003011000
